# Supplementary material for: Environmental DNA-Based Ecological Risk Assessment of PAHs in Aged Petroleum-Contaminated Soils
Source: Toxics. 2025 Apr 29;13(5):357. doi: 10.3390/toxics13050357 (PMC12115722; doi:10.3390/toxics13050357)
Supplement: Supplementary file 1 [file toxics-13-00357-s001.zip]

Archive with 2 entries (2 files):
- Species.xls
- supplementary materials .docx
