# Supplementary material for: Environmental DNA-Based Ecological Risk Assessment of PAHs in Aged Petroleum-Contaminated Soils
Source: Toxics. 2025 Apr 29;13(5):357. doi: 10.3390/toxics13050357 (PMC12115722; doi:10.3390/toxics13050357)
Supplement: Supplementary file 1 [file toxics-13-00357-s001.zip › Species.xls]

ID	PH	µçµ¼ÂÊ/¦Ìs/cm	ÓÐ»úÖÊ/%	TPH£¨¾ùÖµ£©	TEF	Rhodovulum_sp.	bacterium_YC-LK-LKJ36	Halomonas_cerina	SBR1031_anaerobic_digester	bacterium_3-5_YC-ZSS-LKJ-3024	bacterium_YC-LK-LKJ13	Bacillus_aquimaris	Photobacterium_halotolerans	Bacillus_decolorationis	Tistlia_consotensis	bacterium_YC-ZSS-LKJ88	Georgenia_sp.	Bacillus_selenatarsenatis	Bacillus_hwajinpoensis	Halomonas_ventosae	bacterium_YC-ZSS-LKJ85	Idiomarina_loihiensis	Nitrospira_bacterium	Arctic_sea	Bacillus_niabensis	Thalassobacillus_Thalassobacillus_sp.	Halomonas_lutea	Pseudomonas_borbori	Desulfuromonas_Desulfuromonas_sp.	Palleronia_sp.	Bacillus_alkalitelluris	Tranquillimonas_alkanivorans	Blastococcus_sp.	Bacillus_halmapalus	bacterium_YC-ZSS-LKJ56	Halophibacterium_profundimaris	Halomonas_nitroreducens	Halomonas_xianhensis	Lysobacter_maris	Actinophytocola_sp.	Ectothiorhodospiraceae_bacterium	Lysobacter_sp.	Alteromonas_sp.	Rhodovibrio_sp.	Thalassobacillus_pellis	Rhodobacter_sp.	anaerobic_bacterium	Halomonas_sp.	Subgroup_10_Acidobacteria_bacterium
GD1	8.50675	2625.53	8.96	0.18215	0.17551	0.0089266	0.00363949	0.00196729	0	0.0008361	0	0.00066396	0	0.00044264	0.00012296	0.00108201	0	0	0.00051641	0.00063937	0.00034428	0.02665683	0.00115579	0	0	0	0	0.00031969	0	0	0.00029509	0	0.00118038	0	0	0.0005656	0.00004918	0.00009836	0	0	0.00240993	0	0.00066396	0.00120497	0.00012296	0	0	0	0
GD2	8.034	3261.60	7.56	0.04875	0.0162425	0.0769681	0.00546288	0.00438982	0	0	0.00300458	0.00074139	0	0	0	0.00107307	0	0	0.0001951	0	0.00109258	0.0001951	0.00200956	0	0	0.00275095	0.00374598	0	0	0	0	0.00068286	0	0	0.00015608	0.00181446	0	0	0	0	0.00039021	0	0	0.00068286	0	0	0	0	0
GD3	8.3405	3932.00	7.64	0.03775	0.9294475	0.05983868	0.00948474	0.00377847	0.00037014	0.01727302	0.00081738	0	0	0.00838975	0	0.00044725	0	0	0	0	0.00018507	0	0	0	0.00109499	0.00220539	0	0	0.00015422	0	0	0.0001388	0	0	0	0	0.00754152	0	0	0	0.00040098	0	0	0	0.00021591	0	0	0.00040098	0
GD4	8.189	4653.40	9.08	0.19425	0.3199525	0.00720945	0.01196542	0.00198166	0.00096252	0.00837957	0.01036123	0.00256672	0	0.00354811	0.00624693	0.0123995	0.00152871	0	0.00043408	0	0.00277432	0	0.00013211	0	0.0004152	0.00115125	0.00039633	0.00300079	0	0.00081154	0.00050957	0	0.00158532	0	0.0013211	0	0	0.00037746	0	0	0.00047182	0	0	0.00022647	0.0016042	0	0	0	0.00039633
GD5	8.39	1532.60	6.735	0.1941	0.70916	0.00674846	0.01405063	0.00228409	0.00017304	0.00150542	0.00081328	0.00358187	0	0.00051911	0.00058833	0.00562371	0.00117665	0.00051911	0.0023014	0	0.00089979	0	0.00114205	0	0.00036338	0	0.00055372	0.00109014	0	0.00129778	0.00110744	0	0.00088249	0.00036338	0	0	0.0000173	0.00105553	0	0	0	0	0	0	0.00032877	0	0.00017304	0	0
GD6	8.76	733.38	7.095	0.18315	0.544385	0.00310243	0.00021006	0	0.00193902	0.00147042	0	0.00290853	0	0.00260152	0.00121189	0	0.00137347	0.00021006	0.00182591	0	0	0	0.00040396	0	0.00035549	0.00119573	0	0.00069481	0.00033933	0.00014543	0	0.00017774	0.00113109	0	0	0	0.00012927	0.00040396	0	0.00253688	0	0.00108262	0	0	0.00027469	0	0.00024238	0	0.00014543
GD7	8.262	3891.83	9.315	0.11215	0.004275	0.03225691	0.00507252	0.00303636	0.00098235	0.00432235	0.00266128	0.01928985	0	0.01302065	0.00053583	0.00039294	0.00025005	0.01202043	0.00139316	0.00108952	0.00057155	0	0.00057155	0	0.00076802	0.00119669	0.00017861	0.00075016	0.00137529	0.00101808	0.00384011	0.00051797	0.00019647	0.00355433	0	0	0	0	0	0	0	0.00014289	0	0	0	0	0.00044652	0.0004108	0
GD8	8.9065	1760.58	4.96	0.0213	0.26142	0.00587782	0.00041314	0.00088261	0.00022535	0.00923926	0.00018779	0.0093895	0	0.00507033	0	0.00011267	0	0.00037558	0.00108918	0.0004507	0.00011267	0	0.00110796	0.02426246	0.00026291	0.00140842	0	0.00199057	0.00030046	0	0	0	0	0.00022535	0	0	0	0	0	0	0	0.00167133	0	0	0.00020657	0	0	0	0.00009389
GD9	8.2975	1125.65	7.64	0.1536	1.11279	0.00397524	0.01743613	0.01058449	0.03395117	0.00129276	0.00201994	0.00056558	0	0.00266632	0.00799897	0.00316727	0.00155131	0	0	0	0.001519	0.0000808	0.00022623	0	0.00038783	0.00040399	0.00227849	0.00145436	0.00691628	0.00192298	0	0	0	0	0.00324806	0.0006787	0	0.00201994	0	0	0	0	0	0	0.00053326	0.0008403	0.00033935	0.00004848	0.00004848
GD13	8.091	1969.58	6.23	0.05905	0.1978925	0.0513023	0.00819314	0.08225572	0	0.00067689	0.03542369	0.00016922	0	0.00064868	0.00028204	0.00018332	0.00015512	0	0.00008461	0.00894053	0.00132557	0	0.00067689	0	0.00014102	0.00045126	0	0.00432925	0.00038075	0	0	0.00242551	0.00009871	0	0.00069099	0.00093072	0.00200245	0	0	0	0.00427284	0.00487922	0	0.00263703	0.00031024	0	0	0.00063458	0
GD14	8.54625	1142.48	5.725	0.074	0.00275	0.0013885	0	0	0.00013294	0.00381099	0	0.00165438	0	0.00028065	0.00022157	0	0.00035451	0.00109307	0	0	0	0	0.00085673	0	0.00110785	0.00017726	0	0	0	0	0.00032497	0	0.00081242	0.0002068	0	0	0	0	0	0.00193504	0	0	0	0	0.00028065	0	0	0	0
GD15	8.237	3752.65	8.83	0.1912	0.1027925	0.00021427	0.00132131	0	0.01614142	0.00423177	0	0.00203553	0	0	0.00298188	0	0.00212481	0.00021427	0.00049996	0	0	0	0.00083921	0	0.00024998	0.00021427	0	0	0.00053567	0	0	0	0.00030354	0	0	0	0	0	0	0.00089278	0	0	0	0	0.00008928	0	0.0012856	0.00014284	0
GD16	8.00275	2534.75	8.275	0.14275	0.362565	0.01386895	0.01296412	0.00049922	0.03124805	0.00043682	0.00170047	0.01336973	0	0.00151326	0.01430577	0.00084243	0.01152886	0.00034321	0.00563183	0	0.00170047	0	0.00035881	0	0.00060842	0.00076443	0	0	0.00446178	0.00043682	0.00065523	0	0	0.000078	0.0025585	0	0	0	0	0	0	0	0	0	0.0001248	0.0074415	0.00182527	0	0.000078
GD17	8.7715	1090.30	5.045	0.02935	0.476965	0.05468183	0.00742451	0.00040081	0.00062984	0.00221399	0.00187044	0.00738634	0	0.00568767	0.00020995	0.00028629	0.00049624	0.00133603	0.001107	0.00362637	0.0004199	0	0.00148872	0.00022903	0.00030538	0.00104974	0.001107	0.00038172	0.00072527	0.00238577	0.001107	0.00257663	0	0.00059167	0	0.00019086	0	0.00003817	0	0	0	0.00011452	0.00015269	0.00022903	0	0	0	0.00015269	0
GD18	8.2015	4281.85	10.83	0.1379	0.4033175	0.0013846	0.00095857	0	0.00928391	0.00944368	0.00012426	0.00136685	0	0	0.00216565	0.00017751	0.00342599	0.00010651	0.0007278	0	0.00079881	0	0.00046153	0	0	0.00019526	0.00381652	0.00010651	0.00021302	0.00088756	0	0.00237867	0.00044378	0	0.00021302	0	0	0.00056804	0	0	0	0	0	0	0.00014201	0	0.00156211	0	0
GD19	8.2645	1749.78	8.5	0.2077	0.8905475	0.00187	0	0	0.00023974	0.0005594	0	0.00033564	0	0.00036761	0.00017581	0	0.00083111	0.00041555	0	0	0	0	0.0005594	0	0	0	0	0	0	0.00027171	0	0	0.00313264	0	0	0	0	0	0	0.00017581	0	0.00022376	0	0	0	0	0.00028769	0	0.00094299
GD20	8.5305	2338.15	6.37	0.1849	0.3166	0.06742418	0.05966681	0.00705681	0.00251175	0.00175993	0.01088424	0.00293891	0	0.01108928	0.00762067	0.00070056	0.00174284	0.00071764	0.00264844	0	0.00052969	0	0.00008543	0	0.00027339	0.00242631	0.00054677	0	0	0.00093977	0.00030756	0	0	0	0.00042717	0.00037591	0	0.0006493	0	0	0.00005126	0	0	0	0.00143528	0.00015378	0	0	0
GD21	8.1555	3097.15	5.955	0.17545	1.3034225	0.06156321	0.01674344	0.01657893	0.00239453	0	0.00469767	0.00096878	0	0	0.00135264	0	0.00151715	0.00018279	0.0010419	0.00360094	0.00272355	0	0.00040213	0	0	0.00043869	0.00122468	0	0.00056664	0	0	0.00261388	0	0	0.00058492	0	0	0.00217518	0	0	0.00005484	0	0	0.00361921	0	0	0	0	0
GD22	7.926	1728.93	9.16	0.04825	0.363225	0.00585565	0.02541106	0.00685674	0	0.00636305	0.00279755	0.00012342	0	0	0.00031541	0.00564995	0.00021942	0	0	0	0.00208445	0	0.00010971	0	0	0	0.00120679	0	0	0.00090509	0	0.00083652	0	0	0	0.00806352	0.00272898	0	0	0	0.00078167	0	0	0.00063082	0	0	0	0.00034284	0
GD23	8.24975	859.30	7.585	0.0371	0.00631	0.0018353	0	0	0.00014239	0.00636026	0	0.00064868	0	0.00049047	0.00234159	0	0.00034807	0.00052211	0	0	0	0	0.0003639	0	0.00037972	0	0	0.00204098	0.00047465	0	0.00053793	0	0.00011075	0.0003639	0	0	0	0	0.00106004	0.00099676	0	0.00014239	0	0	0	0	0	0	0
GD26	8.35425	2427.18	8.615	0.0956	0.1647225	0.00028055	0.02104111	0.001024	0.02861592	0.00824812	0.00012625	0.00035069	0	0.00106608	0.00634039	0.00600373	0.00068734	0.00012625	0.00040679	0.00036471	0.00095386	0	0.00033666	0	0	0.0005611	0.00043485	0.00040679	0	0.00018236	0	0	0.00051901	0	0.0001543	0	0	0.00096789	0	0.00014027	0.0005611	0	0	0	0.00122038	0	0.00077151	0.0001543	0.00008416
GD27	8.227	2460.83	5.775	0.02515	0.0092725	0.01623994	0.00224983	0.00278852	0.00011091	0.00114076	0.00072882	0.01601813	0	0.00991825	0	0.00011091	0	0.00158438	0.00068129	0	0.0014101	0	0.00185373	0.00007922	0.00182204	0.00125166	0.00003169	0.00031688	0.00085557	0	0	0.00109323	0	0.00294695	0	0.00015844	0	0	0	0	0	0.00019013	0	0	0	0	0	0.00315292	0
GD28	8.58525	933.58	3.685	0.18985	0.4813625	0.00073224	0.01456681	0.0004518	0.00277315	0.01132628	0.00487638	0.00054528	0	0	0.00481406	0.00216555	0.00221229	0.00051412	0.00026485	0	0.00157353	0	0.00066992	0	0.00095035	0	0	0	0.00051412	0.0012152	0.00066992	0	0.00202533	0	0.00017137	0	0	0.00012464	0.00137099	0.00071666	0	0	0	0	0	0.00017137	0	0.00034275	0.00009348
GD29	8.8185	1123.65	7.41	0.05205	0.2636525	0.02545237	0.0068112	0.00150222	0.00363605	0.00474565	0.00213383	0.00687948	0	0.00136565	0.0019802	0.0035507	0.00080232	0.00039263	0.00201434	0.00081939	0.00117788	0	0.00076818	0	0.00051212	0.00027313	0.00083646	0.00032434	0.00017071	0.0015705	0.00049505	0	0.00010242	0.00080232	0	0	0	0.00075111	0.00088767	0	0	0	0	0	0.00027313	0	0	0	0
GD31	8.77	2903.55	6.485	0.06785	0.1407825	0.01605542	0.01336721	0.00416525	0.00420956	0.0132195	0.00924627	0	0	0.00406186	0.00033972	0.00310178	0.00013293	0.00044311	0	0.00106347	0.00100439	0	0.00082714	0	0	0.00075329	0.00085668	0.00084191	0.00044311	0.00029541	0	0.00056127	0	0	0	0.00032495	0.00023633	0	0	0	0.00053173	0.00020679	0	0	0.00053173	0	0	0.00060559	0.00005908
GD32	8.36125	2254.73	7.235	0.15685	0.3161675	0.03284439	0.00062001	0.00104423	0.0009137	0.0000979	0	0.01931831	0.09125618	0.00143582	0.00024474	0.00106055	0.00032632	0.00558012	0.00029369	0	0.00288796	0	0	0	0.0114213	0.00035896	0.00327954	0	0	0.00084844	0.0045522	0.00011421	0.0004079	0.00311638	0	0	0	0.00096265	0.00314902	0	0	0	0	0	0.0000979	0	0	0	0
GD33	8.2595	1406.73	6.76	0.00405	0.00827	0.01018449	0.00384049	0.00053839	0.00639783	0.00418147	0.00102294	0.00202792	0	0.00232404	0.00032303	0.00049352	0.00041276	0.00056531	0.00092423	0.00007178	0.00029611	0	0.00095115	0.00010768	0.00034098	0.00027817	0.00008973	0.00055633	0.00026919	0.00047558	0.00086142	0.0000987	0.00016152	0.00035892	0	0	0	0.00008973	0	0	0.0000987	0.00004487	0	0	0.00025125	0	0.00078066	0	0.00005384
GD34	8.43375	4236.90	7.27	0.1226	0.3672	0.09128439	0.02069273	0.00012847	0.00064237	0.00027408	0.00931001	0.00225256	0.00997807	0.00083936	0.00061667	0	0.00023125	0.00100209	0.0028778	0.0015845	0.00052246	0	0.00140464	0	0.0012933	0.00035116	0.00023125	0.00029977	0.00008565	0.0003169	0.0004882	0.0007794	0	0.00089075	0.00020556	0.0001456	0	0.00057385	0.00030834	0	0	0	0	0	0	0	0	0.00047107	0
GD36	8.70325	3471.23	5.595	0.0671	0.223805	0.04330806	0.01066732	0.00020075	0.00457171	0.0013049	0.00362269	0.00103114	0	0.00111327	0.0013779	0.00075739	0.00046538	0.00088514	0.00067526	0.00099464	0.00097639	0	0.00103114	0	0.00009125	0.00036501	0	0.000146	0.00002738	0.00024638	0.000146	0.00012775	0.00051101	0	0.00061139	0.00008213	0	0.00019163	0	0	0	0.00039238	0	0	0.00008213	0	0.00079389	0.0001095	0
GD37	8.3	1703.70	11.735	0.0197	0.209855	0.00963431	0.00131202	0.00065601	0.0001029	0.00452774	0.00036016	0.0037431	0	0.00870818	0.00018008	0.00129915	0.00046306	0.00052738	0.00054024	0.00020581	0.00012863	0	0.00077177	0	0	0.00032157	0	0.00072032	0.0007975	0.00119625	0	0.0001029	0.00052738	0.00078464	0	0	0	0.00016722	0	0.00005145	0	0.00012863	0	0	0	0	0	0	0.00059169
GD38	8.03325	4767.38	7.585	0.5881	0.5437175	0.12255794	0.0199005	0.00017528	0.00186062	0.00079548	0.02002184	0.00237296	0	0.00362685	0.001173	0	0.0003101	0.00188758	0.00314147	0.00652564	0.00040448	0	0.00183365	0	0.00071458	0.00122693	0	0.00013483	0	0.00018876	0.00064717	0.00063369	0	0.00051234	0.0037482	0.00040448	0	0.00083593	0	0	0	0	0	0.0000809	0.00052583	0	0	0.00129434	0
GD39	7.9265	1359.40	9.67	0	0.327595	0.01197472	0.00113858	0.00120402	0.0001047	0.00141341	0.00005235	0.00039261	0.00005235	0.00043187	0.00035335	0.00188455	0.00056275	0	0.00007852	0	0.00032718	0	0.00088992	0	0	0	0	0.00085066	0.00019631	0.00141341	0.00039261	0	0.00111241	0	0	0	0	0.00020939	0.00469828	0	0	0.00053657	0.00899085	0	0	0	0	0	0.00009161
[truncated: 7 more columns]
